# Supplementary material for: Enhancing Stallion Semen Cryopreservation: Selected Antioxidant Extracts and Sperm Freezability
Source: Antioxidants (Basel). 2025 Nov 16;14(11):1363. doi: 10.3390/antiox14111363 (PMC12649543; doi:10.3390/antiox14111363)
Supplement: Supplementary file 1 [file antioxidants-14-01363-s001.zip]

Archive with 1 entries (1 files):
- antioxidants-3957358-supplementary.pdf
